# Supplementary material for: Protein polyglutamylation catalyzed by the bacterial calmodulin-dependent pseudokinase SidJ
Source: eLife. 2019 Nov 4;8:e51162. doi: 10.7554/eLife.51162 (PMC6858067; doi:10.7554/eLife.51162)
Supplement: Source data 1. [file elife-51162-data1.xlsx]

## Sheet: Sheet1
Figure 5D: Quantification of PR-Ubiquitination of Rab33b during a Legionella infection
	no infection	LP02	del-4sdiEs	del-sidJ	del-sidJ +pSidJ	del-sidJ +pSidJ D542A
#1	0	4.16156	-0.0302245	14.8954	4.39638	10.7912
#2	0	5.59675	0.076072	15.7117	6.63078	14.0708
#3	0	7.07915	-0.00114363	17.8832	7.60657	21.2057
Mean	0	5.61249	0.0149013	16.1634	6.21124	15.3559
S.E.	0	0.84227	0.0317	0.8916	0.95015	3.07431
P value (with LP02)			p=0.00133	p=0.0005	p=0.33091	p=0.01889
P value (with del-sidJ)					p=0.00079	p=0.40663
Figure 6F: Quantification of relative radiographic intensity of SidJ mutants
Replicate	WT	R352A	K367A	E381A	D489A	N534A	D542A	D545A	H492A	Y506A
#1	1	0.83834	0.0304467	0.94264	0.832549	0.108435	0.0299098	0.880968	0.0106362	0.833136
#2	1	0.856095	0.0302705	0.864831	0.986547	0.161678	0.0304413	0.937461	0.0376159	0.840305
#3	1	0.871704	0.0517048	0.986135	1.06707	0.194752	0.0518283	1.08568	0.0420526	0.863005
P Value to WT	N/A	0.00220598	2.73231e-05	0.0960324	0.318329	0.000442057	2.81201e-05	0.326394	5.12118e-05	0.00168862
Figure 7F: Quantification of relative radiographic intensity of SidJ Mutants
Replicate	WT -ATP	WT -CaM	WT	IQ	110-853
#1	0.0821169	0.0985865	1	0.130803	0.141248
#2	0.0767706	0.11699	1	0.153905	0.123438
#3	0.0631844	0.0759485	1	0.0876619	0.0911021
P Value to WT	1.8517e-05	8.63877e-05	N/A	0.00024542	0.00013858
Figure 7-figure supplement 4. Reaction time course of SidJ in varied Ca2+ concentrations
Condition:	1 mM EGTA
				Time (min)
Replicate	0	1	5	10	30	60	120
#1	0.0160415	0.0478025	0.164562	0.260521	0.48665	0.688742	1
#2	0.0967766	0.130979	0.210886	0.282494	0.485245	0.721438	1
#3	0.111925	0.132099	0.222155	0.292877	0.50423	0.70829	1
Condition:	0.1 μM Ca2+
				Time (min)
Replicate	0	1	5	10	30	60	120
#1	0.0238713	0.0789628	0.21395	0.329182	0.572609	0.799797	1.04692
#2	0.0252715	0.0727523	0.206002	0.31573	0.612165	0.908496	1.26665
#3	0.0443113	0.0880314	0.224614	0.33909	0.640265	0.895934	1.27672
Condition:	3 mM Ca2+
				Time (min)
Replicate	0	1	5	10	30	60	120
#1	0.00877149	0.0239455	0.0920868	0.163839	0.346078	0.513947	0.718172
#2	0.101281	0.117788	0.178412	0.255185	0.255185	0.670478	0.925789
#3	0.131164	0.131018	0.175922	0.242554	0.414171	0.563971	0.76215
